# Supplementary material for: Above the Invasive and Ornamental Attributes of the Traveler’s Palm: An In Vitro and In Silico Insight into the Anti-Oxidant, Anti-Enzymatic, Cytotoxic and Phytochemical Characterization of Ravenala madagascariensis
Source: Antioxidants (Basel). 2023 Jan 12;12(1):184. doi: 10.3390/antiox12010184 (PMC9854482; doi:10.3390/antiox12010184)
Supplement: Supplementary file 1 [file antioxidants-12-00184-s001.zip]

Archive with 1 entries (1 files):
- antioxidants-2139320-supplementary.pdf
